# Supplementary material for: Detection of bimodal survivin expressions in canine cancer types by flow cytometry compared to immunohistochemistry
Source: Front Vet Sci. 2025 Mar 27;12:1552415. doi: 10.3389/fvets.2025.1552415 (PMC11984292; doi:10.3389/fvets.2025.1552415)
Supplement: Supplementary file 2 [file Table_1.xlsx]

## Sheet: Fig. 1
			CMM2			CMeC2			LMeC			p815			CT26			B16F10
			1	2	3	1	2	3	1	2	3	1	2	3	1	2	3	1	2	3
		cytosol	135.7	120	127	153.1	130	145	132.2	110	122	116.5	103	108	3.6	2	3	76.3	45	55									p815	CT26			p815	B16F10
		total	23.1	19.5	20	26.7	24.2	23	45.5	45	45	115.5	102	109	87.6	86	86	160	145	153								average	108.833	86.5333		平均	108.833	152.667
		b-actin	109	96.2	101	86.2	78.3	82	116.6	106.8	110	119.7	109.3	111	112.5	104.6	106	146.5	139.3	141								Dispersion	45.5833	0.853333		分散	45.5833	56.3333
																												Number of observations	3	3		観測数	3	3
																												Degrees of freedom	2	2		自由度	2	2
																												Observed variance ratio	53.418			観測された分散比	0.809172
			CMM2	CMeC2	LMeC	p815	CT26	B16F10			CMM2	CMeC2	LMeC	p815	CT26	B16F10			CMM2	CMeC2	LMeC	p815	CT26	B16F10				P(F<=f) one side	0.0183763			P(F<=f) 片側	0.447261
		cytosol	127.567	142.7	121.4	109.167	2.86667	58.7667		cytosol	17.9671	20.0986	17.0986	15.3756	0.403756	8.277		neuclear	2.47702	9.88112	23.5433	80.6538	79.9429	99.0332				F-Value One-Sided	19			F 境界値 片側	0.0526316
		total	20.8667	24.6333	45.1667	108.833	86.5333	152.667		total	20.4442	29.9797	40.6419	96.0294	80.3466	107.31		cytosol	17.9671	20.0986	17.0986	15.3756	0.403756	8.277
		b-actin	102.067	82.1667	111.133	113.333	107.7	142.267		b-actin	100	100	100	100	100	100		neuclear	2.47702	9.88112	23.5433	80.6538	79.9429	99.0332
																		cytosol	3.67323	6.0255	6.94919	14.7651	0.324404	8.88206
		cytosol	7.86532	11.7205	11.1122	6.8252	0.80829	15.9863
		total	1.95021	1.88768	0.288675	6.75154	0.92376	7.50555
		b-actin																total	0.650071	0.629226	0.096225	2.25051	0.30792	2.50185
			Cytosol survivin
			Total survivin
				𝛽-actin

## Sheet: Fig. 2
		CMM2	CMeC2	LMeC		p815	CT26	B16F10		F-test ANOVA				F-test ANOVA
	1	35.3	37.3	29.5		64.1	51.2	60.3
	2	22	25.3	21.7		66.1	52.3	56.8			p815	CT26			B16F10	CT26
	3	33.3	36.4	26.6		59.2	48.7	59.7		Average	63.325	50.65		Average	57.55	50.65
	4	27.2	31.4	27.1		63.9	50.4	53.4		Variance	6.41187	1.7225		Variance	7.4925	1.7225
	AV	29.45	32.6	26.225		63.325	50.65	57.55		n	5	5		n	5	5
	SD	6.04456	5.51543	3.27147		2.9239	1.51548	3.1607		Freedom	4	4		Freedom	4	4
										variance ratio	3.72242			variance ratio	4.34978
										P(F<=f)	0.115531			P(F<=f)	0.0917588
										Fーvalue	6.38823			Fーvalue	6.38823
										F-test ANOVA
											CMeC2	CT26
										Average	32.6	50.65
										Variance	22.815	1.7225
										n	5	5
										Freedom	4	4
										variance ratio	13.2453
										P(F<=f)	0.0140917
										Fーvalue	6.38823
